# Supplementary material for: Pediatric Drug Poisoning in Vojvodina, Serbia: A Retrospective Observational Clinical and Toxicological Assessment
Source: J Clin Med. 2025 Aug 23;14(17):5967. doi: 10.3390/jcm14175967 (PMC12429275; doi:10.3390/jcm14175967)
Supplement: Supplementary file 1 [file jcm-14-05967-s001.zip]

Archive with 1 entries (1 files):
- jcm-3754571-supplementary.pdf
